# Supplementary material for: Müller cell degeneration and microglial dysfunction in the Alzheimer’s retina
Source: Acta Neuropathol Commun. 2022 Oct 5;10:145. doi: 10.1186/s40478-022-01448-y (PMC9533552; doi:10.1186/s40478-022-01448-y)
Supplement: Supplementary file 2 — Additional file 2. All p-values. [file 40478_2022_1448_MOESM2_ESM.xlsx]

## Sheet: Sheet1
Fig3 Ab is more in AD	Central						Mid-peripheral
p-values	0.6623	0.7551	0.0732	0.5303	0.4318	0.5368	0.2677	0.048	0.0051	0.0303	0.0101	0.3434
Fig4 GFAP is less in AD	Central						Mid-peripheral
p-values	0.0519	0.0303	0.0043	0.5273	0.0424	0.7922	0.0061	0.0519	0.0303	0.1255	0.0303	0.6623
Fig4 IBA-1 is more in AD	Central						Mid-peripheral
p-values	0.432	0.149	0.106	0.268	0.876	0.268	0.202	0.202	0.106	0.048	0.03	0.762
Fig6 Activated Muller cell (GS+GFAP) is less in AD	GS & GFAP				GS Only				GFAP Only
	Central		Mid-peripheral		Central		Mid-peripheral		Central		Mid-peripheral
	Inner	Outer	Inner	Outer	Inner	Outer	Inner	Outer	Inner	Outer	Inner	Outer
p-values	0.14	0.18	0.019	0.165	0.43	0.29	0.17	0.26	1	0.86	0.61	0.11
Colocalization
Fig9 GFAP-ab coloc CONTROL	Central						Mid-peripheral
p-values	0.65	0.2	1	0.28	0.51	1	0.4817	0.2524	1	0.0012	0.8982	0.717
Fig9 GFAP-ab coloc AD
p-values	0.4857	0.4206	0.834	0.0079	0.6752	0.0286	0.0179	0.9048	0.4206	0.8413	0.6752	0.2222
Fig10 IBA-1 coloc CONTROL
p-values	0.13753	0.00699	0.03788	0.00699	0.00058	0.00117	0.00406	0.05303	0.01107	0.00058	0.00058	0.00058
Fig10 IBA-1 coloc AD
p-values	0.0556	0.0556	0.8413	0.1905	0.2857	0.0079	0.0556	0.0952	0.2222	0.0079	0.0079	0.0079
Fig11 TUBB coloc CONTROL	Central						Mid-peripheral
p-values	0.0311	0.1	0.082	0.067	0.067	0.016	0.0087	0.0079	0.00022	0.0043	0.0043	0.0173
Fig11 TUBB coloc AD	Central						Mid-peripheral
p-values	0.0079	0.0079	0.0079	0.0079	0.0079	0.0079	0.0159	0.0079	0.0079	0.0079	0.0159	0.0159
Fig12 % of IBA-1 coloc in Ab is less in AD	Central						Mid-peripheral
p-values	0.66	0.2	0.27	0.11	0.16	0.32	0.93	0.66	0.34	0.43	0.34	0.27
